# Supplementary material for: Portal hypertension in common variable immunodeficiency disorders – a single center analysis on clinical and immunological parameter in 196 patients
Source: Front Immunol. 2023 Dec 20;14:1268207. doi: 10.3389/fimmu.2023.1268207 (PMC10769488; doi:10.3389/fimmu.2023.1268207)
Supplement: Supplementary file 1 [file Table_1.xlsx]

## Sheet: Tabelle1
	General data						Genetics	Immunological data														General clinical data										Specific data on portal hypertension
ID	Sex	Year of CVID diagnosis	Year of diagnosing portal hypertension (PH)	PH onset after diagnosis (in years)	Time of follow-up (in years)	Age (in years)	Genetics	IgG before IgRT (in g/l)	IgA (in g/l)	IgM (in g/l)	mean sIL2R (in IU/ml)	CD4 (per nl)	CD8 (per nl)	CD19 (per nl)	NK (per nl)	Naive CD4+CD45RA+ (in % of CD4+)	Naive B cells	smB cells	trans B cells	CD21 low B cells	EuroClass type	ITP	AIHA	Enteropathy	GLILD	Bronchiectasis	Extrapulmonary granulomatous lesions	Splenomegaly	Lymphadenopathy	Portal hypertension	Recurrent pneumonia	Ascitis	Esophageal varices	Banding of varices	Portal hypertensive gastropathy	Hepatic encephalopathy	Spontaneous bacterial peritonitis (SBP)	TIPS	Acute renal failure	Non-cardioselective beta blocker	Diuretics	Bilirubin	ALT	AST	INR	aPTT	Autoantibodies	Hep B,C,E PCR	GGT
CVID+PH #1	0	2013	2023	10	10	58	no pathogenic mutation in WES	0.4	0.08	0.38	3914	2.36	3.5	1.5	0.99	9	78.1	0.25	0.04	19.3	smB-21low	0	0	0	1	0	0	1	1	1	1	no	yes	yes	no	no	no	no	no	yes	no	norm	(+)	(+)	norm	norm	neg.	neg.	norm
CVID+PH #2	0	2013	2023	10	10	71	no pathogenic mutation in WES	0.1	0.06	0.1	2044	0.61	0.32	0.15	0.07	6	77.2	0.6	0.8	11.1	smB-21low	0	0	0	1	1	1	1	1	1	0	no	no	no	yes	no	no	no	no	yes	yes	norm	norm	norm	norm	norm	neg.	neg.	(++)
CVID+PH #3	0	2015	2022	7	8	50	NFKB1	3.11	0.06	0.05	1109	0.67	0.53	0.01	0.08	15					B-	0	0	1	1	0	0	1	0	1	1	no	yes	yes	yes	no	no	no	no	yes	yes	norm	(+)	(+)	norm	norm	neg.	neg.	(++)
CVID+PH #4	0	2015	2022	7	8	36	no pathogenic mutation in WES	1	0.06	0.1	2985	0.74	0.21	0.06	0.05	5	27.9	1.8	4.2	61.5	smB-21low	0	0	1	1	0	0	1	1	1	1	no	no	no	yes	no	no	no	no	yes	no	norm	(+)	(+)	norm	norm	neg.	neg.	(++)
CVID+PH #5	0	1992	2014	22	27	34	no pathogenic mutation in WES	3.9	0.06	0.1	14999	0.29	0.16	0	0.02	3					B-	0	1	1	1	1	1	1	1	1	1	yes	yes	yes	yes	no	no	no	no	yes	yes	elevated (1,6)	(+)	(+)	elevated (1,5)	elevated (64sec)	neg.	neg.	(+)
CVID+PH #6	0	2015	2021	6	8	59	no pathogenic mutation in WES	3.12	0.06	0.2	8468	0.45	0.36	0.13	0.14	4	61.6	1.4	12.2	15.6	smB-21low	0	1	0	1	0	1	1	1	1	0	yes	yes	no	yes	no	no	yes	yes	yes	yes	norm	norm	norm	norm	norm	neg.	neg.	(++)
CVID+PH #7	1	2015	2021	6	8	54	no pathogenic mutation in WES	0.8	0.06	0.06	2665	0.33	0.15	0	0.03	3					B-	0	0	1	0	0	0	1	1	1	1	yes	yes	no	yes	yes	yes	yes	yes	yes	yes	norm	(++)	(++)	norm	norm	neg.	neg.	(++)
CVID+PH #8	0	2019	2022	3	4	65	no pathogenic mutation in WES	2.76	0.16	0.05	1875	0.57	0.32	0.07	0.11	2	78	0.4	3.5	12.9	smB-21low	0	0	0	1	1	1	1	1	1	1	no	no	no	yes	no	no	no	no	no	no	norm	(+)	(+)	norm	norm	neg.	neg.	(++)
CVID+PH #9	0	2016	2021	5	7	39	no pathogenic mutation in WES		0.1	0.07	1989	0.35	0.1	0.04	0.03	7	84.7	0.4	2.6	5.4	smB-21norm	1	0	0	1	0	1	1	1	1	0	no	yes	no	yes	no	no	no	no	no	no	norm	norm	norm	norm	norm	neg.	neg.	(+)
CVID+PH #10	0	2014	2017	3	8	29	CTLA4 haploinsufficiency		0.05	0.05	3910	0.18	0.52	0	0.07	3					B-	1	1	1	0	0	0	1	1	1	1	yes	yes	yes	yes	no	yes	no	no	yes	yes	norm	norm	norm	norm	norm	n.d.	n.d.	(+)
CVID+PH #11	1	1985	2021	36	38	65	no pathogenic mutation in WES	0.1	0.1	0.05	1198	0.21	1.01	0	0.1	11					B-	0	0	0	1	1	0	1	0	1	1	yes	yes	yes	yes	yes	yes	yes	no	yes	yes	elevated (1,8)	norm	(+)	norm	norm	neg.	neg.	(++)
																																																	(+): <2-fold increase
																																																	(++): 2-4-fold increase
n.d.: not done
(+): <2-fold increase
(++): 2-4-fold increase
ITP: immune thrombocytopenia
AIHA: autoimmune hemolytic anemia
GLILD: granulomatous lymphocytic interstitial lung disease
[truncated: 1 more columns]
